# Supplementary material for: Influence of Various Heat Treatments on Microstructures and Mechanical Properties of GH4099 Superalloy Produced by Laser Powder Bed Fusion
Source: Materials (Basel). 2024 Feb 27;17(5):1084. doi: 10.3390/ma17051084 (PMC10934370; doi:10.3390/ma17051084)
Supplement: Supplementary file 1 [file materials-17-01084-s001.zip]

Archive with 1 entries (1 files):
- materials-2846079-supplementary.pdf
